# Supplementary material for: Human Alpha 1 Antitrypsin Suppresses NF-κB Activity and Extends Lifespan in Adult Drosophila
Source: Biomolecules. 2022 Sep 22;12(10):1347. doi: 10.3390/biom12101347 (PMC9599126; doi:10.3390/biom12101347)
Supplement: Supplementary file 1 [file biomolecules-12-01347-s001.zip]

Archive with 1 entries (1 files):
- biomolecules-1896648-supplementary.pptx
